# Supplementary material for: Insight into Spodium–π Bonding Characteristics of the MX2⋯π (M = Zn, Cd and Hg; X = Cl, Br and I) Complexes—A Theoretical Study
Source: Molecules. 2022 Apr 30;27(9):2885. doi: 10.3390/molecules27092885 (PMC9101229; doi:10.3390/molecules27092885)
Supplement: Supplementary file 1 [file molecules-27-02885-s001.zip]

Archive with 1 entries (1 files):
- molecules-1670722-supplementary.pdf
